# Supplementary material for: Ergosteroid and Phenolic Constituents from the Mushroom Sanghuangporus vaninii with Anti-Inflammatory Activity
Source: Int J Mol Sci. 2026 Apr 7;27(7):3315. doi: 10.3390/ijms27073315 (PMC13073346; doi:10.3390/ijms27073315)
Supplement: Supplementary file 1 [file ijms-27-03315-s001.zip]

Archive with 1 entries (1 files):
- ijms-4124575-supplementary.pdf
